# Supplementary material for: Machine Learning Models for Tracking Blood Loss and Resuscitation in a Hemorrhagic Shock Swine Injury Model
Source: Bioengineering (Basel). 2024 Oct 27;11(11):1075. doi: 10.3390/bioengineering11111075 (PMC11591271; doi:10.3390/bioengineering11111075)
Supplement: Supplementary file 1 [file bioengineering-11-01075-s001.zip]

Archive with 1 entries (1 files):
- bioengineering-3269547-supplementary.pdf
